# Supplementary material for: Balancing the Strength–Impact Relationship and Other Key Properties in Polypropylene Copolymer–Natural CaSO4 (Anhydrite)-Filled Composites
Source: Int J Mol Sci. 2023 Aug 10;24(16):12659. doi: 10.3390/ijms241612659 (PMC10454880; doi:10.3390/ijms241612659)
Supplement: Supplementary file 1 [file ijms-24-12659-s001.zip]

Archive with 1 entries (1 files):
- ijms-2454351-supplementary.pdf
